# Supplementary material for: The Validity of Ultra-Short-Term Heart Rate Variability during Cycling Exercise
Source: Sensors (Basel). 2023 Mar 22;23(6):3325. doi: 10.3390/s23063325 (PMC10058535; doi:10.3390/s23063325)
Supplement: Supplementary file 1 [file sensors-23-03325-s001.zip]

Archive with 1 entries (1 files):
- sensors-2278185-supplementary.pdf
